# Supplementary material for: The Mitochondrial Epigenome: An Unexplored Avenue to Explain Unexplained Myopathies?
Source: Int J Mol Sci. 2022 Feb 16;23(4):2197. doi: 10.3390/ijms23042197 (PMC8879787; doi:10.3390/ijms23042197)
Supplement: Supplementary file 1 [file ijms-23-02197-s001.zip]

Archive with 1 entries (1 files):
- ijms-1558440-supplementary.pdf
